# Supplementary material for: Genomic resources for a historical collection of cultivated two-row European spring barley genotypes
Source: Sci Data. 2024 Jan 12;11:66. doi: 10.1038/s41597-023-02850-4 (PMC10786862; doi:10.1038/s41597-023-02850-4)
Supplement: Supplementary file 4 — Supplemental Table 3 [file 41597_2023_2850_MOESM4_ESM.xlsx]

## Sheet: Sheet1
Supplemental Table 3: Raw read information and summary statistic for each whole genome shotgun sequencing library.
Genotype	Number of Paired-end Reads	Total number of raw reads	Number of reads mapped	Total number of bases	Number of bases mapped	Coverage
Aapo	50124767	101385794	98385276	14883017004	14619738127	3.47976
Abacus	49315631	99774459	96500355	14506613021	14214987062	3.38342
Abava	37152980	75125452	72829481	11096641161	10885573156	2.59096
Acoustic	49345676	100211230	96651887	14714932097	14423759503	3.43311
Alabama	49918882	100985915	97925642	14882535531	14609951943	3.47743
Alexis	45747147	92587893	89805165	13607405120	13368828034	3.18202
Alliot	49662301	100541975	97417538	14759378081	14489384857	3.44873
Aluminium	42296914	85728415	82933076	12557523900	12322855471	2.93306
Alva	51919601	104992416	101632721	15524896893	15207193972	3.61958
Anais	35619334	72027242	69613527	10627996153	10394497431	2.47408
Annabell	48125587	97386514	94434224	14380031166	14119182123	3.36062
Apex	37957951	76896509	74368615	11317849819	11098158791	2.64156
Appaloosa	48395476	97931407	94856754	14452690234	14174157435	3.3737
Aramir	53632445	108603745	105204777	15979602523	15685284804	3.73338
Armelle	42947531	86985513	84105340	12792897585	12536576164	2.98393
Arvo	32002230	64762252	62806573	9538482076	9367256621	2.22957
Athos	57494662	116376275	112622770	17046085982	16715425711	3.97857
Atlas	48718316	98586640	95592444	14516596203	14253657256	3.39262
Avalon	38984532	78921265	76354916	11554702724	11329246644	2.69656
Avec	41266489	83567299	80836095	12271948977	12030841155	2.86355
Balder	35327302	71505796	69196722	10499635774	10292445751	2.44979
Balder J	29871331	60445058	58502519	8779847191	8609454612	2.0492
Balga	21842758	44244779	42725243	6378296802	6248231618	1.48719
Barke	64377609	130059847	126482496	19185589829	18861198648	4.4893
Baronesse	55554871	112456924	109072401	16588530541	16295533290	3.87863
Beatrix	44262263	89571900	86857454	13211061418	12971451507	3.08744
Beka	36596659	74079461	71735176	10880468722	10673328505	2.54044
Berac	55445769	112164228	108654308	16457808357	16144428432	3.84266
Berenice	55873867	113214113	109565525	16656217031	16344262715	3.89023
Berwick	57031056	115520794	111771420	16921929788	16600741411	3.95127
Betzes	42237238	85527674	82742837	12476792059	12235891571	2.91236
Binder	42293058	85603743	82871679	12472935543	12234799558	2.9121
Binder Abed	44405526	89969041	87049877	13212188956	12961304999	3.08502
Birgitta	49379868	100068129	96776194	14702169258	14418640037	3.43189
Blenheim	52825303	106959095	103537909	15700995043	15400404571	3.66557
Bogart	36941171	74783971	72160688	10911139211	10669178840	2.53945
Bonus	41050469	83094647	80512687	12203267777	11978061437	2.85099
Braemar	44080871	89170461	86574526	13159949249	12932319412	3.07812
Brazil	52054759	105344464	102014821	15368658418	15077769737	3.58878
Camargue	44937783	90914728	88201952	13422570919	13181898283	3.13753
Campala	42127238	85286071	82679423	12575372982	12348865855	2.93925
Carlsberg	48953618	99057661	96023131	14584897005	14316103794	3.40749
Cellar	53538558	108451673	104937187	15924027943	15619541989	3.71773
Centurion	45825480	92893700	89679930	13526615961	13250424968	3.15384
Century	49808687	100909132	97424172	14573846070	14272590478	3.39713
Chad	68402729	138376840	134272032	20404210460	20041283471	4.77018
Chalice	67054539	135679510	131539346	19946406088	19581160862	4.66066
Chariot	51753984	104721853	101565243	15423290514	15146827620	3.60521
Chaser	48108044	97348229	94353039	14333957945	14068669348	3.34859
Chevalier Tystofte 2	68717227	139201227	134789071	20489379527	20112883511	4.78722
Chieftain	52334692	105908417	102592915	15616047935	15318565662	3.64609
Chime	57411116	116180102	112573434	17085894222	16767006088	3.99085
Cilla	51277452	103791693	100582258	15286640596	15005122539	3.57149
Claret	57158504	115664479	112103721	17070433439	16751866146	3.98724
Class	70290187	142291400	137938019	20947956685	20570254494	4.89609
Cocktail	77849416	157509556	152820011	23251097950	22836899788	5.43559
Colada	61631740	124699622	120765562	18412144020	18052169555	4.29674
Concerto	57537881	116424824	112562026	17167390080	16804692318	3.99982
Cooper	57545101	116396195	113006920	17182536993	16883625587	4.0186
Cork	47537554	96205755	93221512	14189860396	13923927193	3.31414
Corniche	32166122	65055894	62772420	9598160685	9375216576	2.23147
Crusader	71197046	144038555	139678157	21110189367	20728170524	4.93367
Dallas	81152237	164185432	158972629	23811051829	23364758428	5.56123
Dandy	70379577	142519073	137897661	20898141771	20492374039	4.87755
Deba Abed	59814092	121065806	117172362	17756981229	17410764403	4.14407
Decanter	67766283	137156867	132900479	20106649238	19736590574	4.69766
Delibes	70719341	143251062	138457994	21025118892	20601036845	4.90341
Delta	69483688	140707675	136262628	20632948526	20250276412	4.81993
Derkado	55681135	112890459	108879342	16334948689	15994188447	3.8069
Diamant	67824045	137456810	132983470	20264549429	19880758436	4.73197
Digger	42438549	85845837	83320050	12683531494	12459325451	2.96554
Dina	41690852	84416404	81822201	12432219784	12209048722	2.90597
Domen	52685663	106660759	103346111	15708295135	15420379304	3.67032
Velvet	42051547	85107718	82551622	12544783941	12322248043	2.93291
Drake	46478342	94098649	91147170	13816014424	13559069142	3.2273
Drost	45521746	92136574	89292840	13520546287	13272155698	3.15901
Drum	31610244	64226674	61397362	8806832504	8580040036	2.0422
Egmont	50525935	102247389	99136568	15078799700	14802999076	3.52338
Emir	57725648	116672737	113327954	17229317214	16926966809	4.02892
Fairytale	47562044	96226927	93287603	14148172628	13887335253	3.30543
Favorit	56358752	114019492	110629465	16765445914	16469560958	3.92005
Forensic	58844944	119108228	115384998	17515807306	17186527825	4.0907
Freja	64827558	131243692	127120796	19293168317	18932278724	4.50622
Georgie	48043034	97275855	94244219	14295286398	14032918992	3.34008
Gitane	51641196	104800952	101141494	15342121691	15038529740	3.57944
Golden Promise	72943832	147579225	142891018	21601521800	21179419964	5.04108
Golf	91252695	184679316	179011916	27121045516	26623838414	6.33695
Gull	64487231	130458626	126307896	19185212988	18804368114	4.47577
Gundel	36605452	74071707	71749226	10860981849	10653862155	2.53581
Hart	71417116	144544957	139993709	21291495154	20885966805	4.97123
Hellas	61163520	123717263	120021890	18180073088	17855730462	4.24998
Helmi	77576594	157054577	152175606	23052288891	22634072261	5.38731
Hemingway	80454110	162770755	157994886	23995603273	23580400670	5.61255
Heron	79879365	161609953	156694847	23780467964	23350261302	5.55778
Husky AFP2429	70750886	143141501	138955798	21135014548	20769092477	4.94341
Imidis	52731175	106677421	103565965	15730486502	15460839359	3.67995
Impala	60385999	122103185	118606311	18011825437	17702203217	4.21344
Infinium	77863415	157549857	152552660	23170285934	22719834580	5.40772
Ingrid	75190206	152153628	147509203	22369943357	21965475672	5.22817
Invictus	80938708	163809829	158771481	24119362267	23677613955	5.63569
Isabella	82643562	167197812	162210049	24622126074	24183770956	5.75617
Isaria	74617226	150901946	146583002	22266472262	21888589928	5.20987
Kassima	90015050	182164532	176311495	26812264961	26283065213	6.25584
Klaxon	63986639	129473517	125574191	19064370515	18724853377	4.45685
Koral	70241347	142097706	137574784	20942550494	20526874310	4.88576
Krystal	70125417	141803417	137620290	20897401033	20525522459	4.88544
KWS Orphelia	69624120	140857156	136547715	20777624129	20391983981	4.85365
KWS Vitara	67411131	136373824	132294662	20119826305	19759497557	4.70311
Kym	44268517	89544289	86857302	13212029786	12972675444	3.08773
Landlord	61520070	124457185	120572713	18209542119	17869838846	4.25334
Lenta	77881012	157538935	152560281	23088160630	22644132907	5.38971
Livet	77816884	157533463	152587687	23167531925	22737268714	5.41187
Lud	72580786	146848199	142415792	21653096959	21260256537	5.06032
Macaw	79128086	160105949	155264178	23495064601	23077454091	5.49284
Maja	80649730	163131075	158354217	24064332523	23642660524	5.62737
Maresi	52756065	106697173	103642377	15773745249	15503453687	3.6901
Maris Mink	67132683	135755693	131867993	20066094230	19720388227	4.6938
Maypole	68847227	139270050	135149971	20532453913	20168842217	4.80054
Meltan	71271377	144192654	139855465	21242759954	20859088052	4.96483
Midas	85632785	173295921	168001009	25509185534	25045779365	5.96134
Momentum	91831120	185696696	180332854	27326131534	26855006394	6.39197
Mala	80074021	162030693	157217463	23879372009	23460730307	5.58407
Natasha	76834650	155738465	150692756	22914374146	22489022053	5.35279
Natasia	87589277	177246507	171721657	26113498410	25620555526	6.09815
Nomad	50080387	101302439	98336608	14947415883	14686294985	3.4956
Nordal	54241281	109803489	106453459	16154130544	15866140873	3.77642
Novello	54730102	110733747	107338931	16241034503	15949837786	3.79634
Odyssey	63329462	128075603	124320607	18873833955	18541602770	4.41323
Okos	60433248	122198885	118665418	18036399400	17721335704	4.21799
Olympus	74996137	151752367	147172099	22377708894	21974246180	5.23026
Optic	68995596	139488494	135589416	20583936250	20241214670	4.81777
Orbit	56570085	114395266	111039719	16892067846	16590444584	3.94882
Otto	55320482	111885896	108665540	16502751830	16221037460	3.8609
Overture	59993449	121383602	117779492	17906067967	17588932976	4.18648
Paloma	70948722	143473533	139297542	21148439013	20777557859	4.94543
Pewter	70641231	142992245	138519638	21064118072	20668850250	4.91955
Pitcher	58738335	118815738	115336746	17507144952	17203615814	4.09477
Poker	79414378	160685142	155817205	23699856589	23270658361	5.53883
Potter	76118322	154021642	149287345	22687342590	22268300085	5.30025
Power	58248825	117873631	114346634	17386951072	17078646814	4.06502
Prague	52851397	106906045	103503032	15578524000	15287192732	3.63862
Prestige	66516805	134662962	130383287	19793200762	19415794074	4.6213
Prisma	53993130	109215417	105872470	16068250871	15768182139	3.75311
Proctor	66807420	135216584	131079267	19913220085	19550227346	4.6533
Prodigal	73238747	148169241	142822218	21836534926	21307955955	5.07167
Propino	64358340	130219870	126383985	19214341773	18878832387	4.4935
Publican	67354203	136267853	132156513	20124048720	19756743117	4.70246
Quench	55831071	112906061	109441674	16621052926	16307092888	3.88138
Rainbow	58381804	118129864	114645162	17445036226	17139862414	4.07959
Rapid	64565128	130527426	126780655	19232007599	18897336748	4.4979
Reggae	85463015	172926842	167690077	25466772909	25004509704	5.95152
Renaissance	85555456	173040931	167812372	25346857145	24888718166	5.92396
Renata	64144731	129721567	125889378	19093437673	18752803374	4.4635
RGT Conquest	70125307	141873754	137645537	20897439795	20526384170	4.88564
RGT Planet	65978346	133679833	129262741	19643840970	19261984365	4.58469
Rhynchostar	59402525	120121409	116555171	17718216999	17396175837	4.1406
Ria	52411891	105976557	102955638	15644669402	15377013272	3.66
Rika	57870081	117028842	113669754	17233034035	16939895985	4.032
Riviera	46496478	94120958	91158780	13823414115	13565881166	3.22892
Romi	68379481	138329647	134117015	20324149577	19952889818	4.74914
Rummy	53746273	108879000	105277111	16006491689	15692214374	3.73503
Salka	64247737	129981591	125937426	19106987018	18746953945	4.46211
Saloon	63213205	127923713	124001548	18834434436	18490193535	4.40099
Salve	60789877	122926323	119410172	18126767376	17817131933	4.24079
Scandium	58930720	119149950	115689874	17561142184	17252527019	4.10641
Scarlett	54399006	110026151	106833829	16204876770	15926809240	3.79086
Sebastian	69856084	141413105	136731221	20816891854	20389011372	4.85295
Senat	69710365	140996152	136838731	20749261999	20385026044	4.852
Simba	69230932	140062189	135818317	20610737627	20236887113	4.81674
Simon	82265903	166351348	161466126	24511216429	24076930359	5.73074
Skittle	66003055	133560774	129495803	19644962855	19290770276	4.59155
Spartan	67795798	137077346	133109835	20203818262	19852456285	4.72524
Spey	48059674	97235211	94321507	14325969785	14070379906	3.349
Spire	53465433	108178752	104966896	15926444892	15647236879	3.72432
Starlight	74150752	150059650	145511241	22041041071	21644983242	5.15189
Static	70704648	143041957	138732963	21067963573	20686629287	4.92379
Steffi	71905888	145760550	140741440	21340980629	20908214475	4.97653
Steina	55924124	113182499	109753718	16666971545	16368487533	3.89599
Stendes	45183362	91461829	88708661	13499673286	13262122556	3.15662
Sultan	45010654	91173206	88199462	13454107228	13192213449	3.13998
Summit	46811303	94956375	91963158	13993972925	13755372322	3.27402
SW Scania	53348906	108535021	104519631	15907874435	15597731584	3.71254
SY Taberna	49226896	99831198	96450415	14693094259	14406344303	3.42897
SY Universal	45807223	92952936	89688661	13677031747	13400211189	3.18949
Tankard	45693709	92529869	89666916	13645620448	13399768909	3.18938
Taphouse	55603923	112521035	108668967	16596686045	16230805265	3.86322
Tartan	60921733	123219194	119544219	18191977834	17861977763	4.25147
Tavern	55858166	113114347	109525846	16638317241	16327375839	3.88621
Tennis	51140540	103557522	100262526	15242191579	14954754282	3.5595
Tocada	59880774	121434321	117487174	17874097432	17547884649	4.17671
Tremois	56961851	115309198	111719246	17004911700	16688924522	3.97226
Trinity	57298417	115976545	112402221	17109246410	16794045069	3.99728
Triumph	53953852	109354207	105771404	16108499507	15801891313	3.76113
Troubadour	52329380	105886736	102656638	15622905914	15336500626	3.65036
Tweed	48014650	97132874	94108078	14345532922	14068130597	3.34847
Tyne	45542451	92201109	89345096	13598557024	13349466879	3.17741
Union	51903083	105140738	101805108	15482889415	15196576017	3.61706
Vada	51898573	105200586	101739105	15495836558	15200661676	3.61803
Valticky	49786364	100867860	97722178	14864061748	14598882898	3.47479
Vankkuri	49331269	100018337	96689112	14730580964	14446881816	3.43861
Villa	49207040	99977621	96398595	14679368980	14390492112	3.42519
Volla	62298930	126154611	121744330	18418915415	18018675767	4.28877
Waggon	55626102	112608588	109128056	16561818386	16260190905	3.87021
Westminster	58517772	118728978	114725713	17412493084	17084374096	4.06638
Wing	69162221	140035951	135763058	20569225828	20207333730	4.8097
Wisa	68042267	137698728	133471598	20264648134	19892714506	4.73482
Zephyr 2RSB	63569487	128818747	124529038	18880944711	18510667182	4.40587
